# Supplementary material for: Anticancer Activity, Reduction Mechanism and G-Quadruplex DNA Binding of a Redox-Activated Platinum(IV)–Salphen Complex
Source: Int J Mol Sci. 2022 Dec 8;23(24):15579. doi: 10.3390/ijms232415579 (PMC9778786; doi:10.3390/ijms232415579)
Supplement: Supplementary file 1 [file ijms-23-15579-s001.zip]

Archive with 2 entries (2 files):
- ijms-2052347-supplementary_rev.pdf
- MovieS1.mpg
